# Supplementary material for: Longitudinal Functional Outcomes Among Survivors of Childhood Lower Extremity Osteosarcoma
Source: Cancers (Basel). 2026 May 29;18(11):1790. doi: 10.3390/cancers18111790 (PMC13256059; doi:10.3390/cancers18111790)
Supplement: Supplementary file 1 [file cancers-18-01790-s001.zip]

Archive with 1 entries (1 files):
- cancers-4269243-supplementary.pdf
